# Supplementary material for: The tumor suppressor FAT1 controls YAP/TAZ protein degradation and tumor cell proliferation through E3 ligase MIB2
Source: PLoS One. 2025 Jun 6;20(6):e0325535. doi: 10.1371/journal.pone.0325535 (PMC12143506; doi:10.1371/journal.pone.0325535)
Supplement: S1 Data — (XLSX) [file pone.0325535.s010.xlsx]

## Sheet: Fig.1
	Fig.1A
			siCtrl			siFAT1
		YAP	1.37	0.82	0.81	7.38	5.28	5.59
		TAZ	1.25	0.93	0.82	3.68	2.95	2.27
	Fig.1B		siCtrl			siFAT1
		CYR61	1.05214	0.99539	0.954842	7.48153	7.17676	7.48153
		CTGF	1.07177	0.972655	0.959264	3.03143	2.77022	2.80889
		ANKRD1	1.04729	0.92445	1.03288	4.8121	4.45883	5.30248
		FAT1	1.01866	1.00463	0.97716	0.098527	0.104869	0.115556
	Fig.1C		siCtrl			siFAT1
		YAP	1.23685	1.00463	0.80478	1.25411	1.06191	1.14605
		TAZ	1.02574	1.00463	0.97041	1.26284	0.943874	1.35347
		FAT1	0.782773	1.09936	1.16205	0.128218	0.0945137	0.0863696
	Fig.1D	HN13	siCtrl			siFAT1
		YAP	1.11	1.04	0.85	4.13	2.95	2.29
		TAZ	1.32	0.93	0.75	5.42	3.55	2.34
		CAL27	siCtrl			siFAT1
		YAP	1.76	0.87	0.37	4.89	3.69	3.46
		TAZ	1.53	0.83	0.64	3.67	3.46	2.24
		CAL33	siCtrl			siFAT1
		YAP	1.17	0.95	0.88	0.34	0.42	0.54
		TAZ	0.9	0.91	1.19	0.26	0.3	0.36
	Fig.1E
		HN13	siCtrl			siFAT1
		CYR61	0.993092	0.946058	1.06437	1.52626	1.50525	1.51572
		CTGF	1.08423	0.862542	1.0693	1.03288	1.16205	1.05458
		ANKRD1	0.653685	1.37237	1.11471	3.13109	7.9264	5.30248
		FAT1	1.02574	0.868541	1.12246	0.198425	0.172739	0.191666
		CAL27	siCtrl			siFAT1
		CYR61	0.907519	0.933033	1.18099	2.41162	1.79005	2.02792
		CTGF	0.715323	1.23685	1.13027	2.50822	2.1386	2.05148
		ANKRD1	0.757858	0.888843	1.48452	2.56685	2.05623	2.58471
		FAT1	0.959264	0.933033	1.11729	0.297302	0.267943	0.303549
		CAL33	Ctrl			FAT1ICD
		CYR61	0.959264	0.946058	1.1019	0.438303	0.395021	0.376312
		CTGF	0.860551	1.17555	0.988514	0.604299	0.522439	0.310644
		ANKRD1	0.907519	0.673617	1.6358	0.450625	0.220676	0.168404

## Sheet: Fig.2
	Fig.2A	Hela-YAP									Hela-TAZ
		CHX (h)	siCtrl			siFAT1					CHX (h)	siCtrl			siFAT1
		0	1	1	1	1	1	1			0	1	1	1	1	1	1
		2	0.42	0.49	0.36	0.71	0.87	0.73			2	0.6	0.49	0.39	0.89	0.71	0.94
		4	0.32	0.22	0.42	0.67	0.58	0.44			4	0.22	0.19	0.33	0.69	0.51	0.39
		6	0.21	0.17	0.35	0.53	0.45	0.4			6	0.11	0.15	0.13	0.43	0.29	0.33
		8	0.18	0.13	0.21	0.39	0.27	0.31			8	0.05	0.1	0.03	0.25	0.29	0.18
	Fig.2B	HN13-YAP									HN13-TAZ
		CHX (h)	HN13 siCtrl			HN13 siFAT1					CHX (h)	HN13-Ctrl			HN13-siFAT1
		0	1	1	1	1	1	1			0	1	1	1	1	1	1
		2	0.56	0.43	0.55	0.89	0.9	0.67			2	0.35	0.42	0.57	0.69	0.84	0.77
		4	0.25	0.31	0.39	0.61	0.64	0.48			4	0.31	0.35	0.29	0.61	0.47	0.48
		6	0.14	0.27	0.18	0.46	0.33	0.41			6	0.18	0.27	0.24	0.41	0.53	0.38
		8	0.09	0.05	0.11	0.25	0.29	0.23			8	0.09	0.15	0.13	0.35	0.24	0.37
	Fig.2C	CAL27-YAP									CAL27-TAZ
		CHX (h)	CAL27 siCtrl			CAL27 siFAT1					CHX (h)	CAL27 siCtrl			CAL27 siFAT1
		0	1	1	1	1	1	1			0	1	1	1	1	1	1
		2	0.69	0.75	0.91	0.94	0.82	0.75			2	0.42	0.58	0.39	0.81	0.69	0.87
		4	0.35	0.47	0.43	0.49	0.67	0.63			4	0.26	0.42	0.31	0.53	0.62	0.59
		6	0.29	0.27	0.21	0.39	0.55	0.42			6	0.17	0.33	0.37	0.5	0.51	0.55
		8	0.11	0.09	0.18	0.26	0.44	0.32			8	0.11	0.3	0.25	0.57	0.42	0.38
	Fig.2D	CAL33-YAP									CAL33-TAZ
		CHX (h)	Control			FAT1ICD					CHX (h)	Control			FAT1ICD
		0	1	1	1	1	1	1			0	1	1	1	1	1	1
		2	1.17	0.92	0.86	1.09	0.95	0.81			2	0.94	0.72	0.65	0.7	0.52	0.75
		4	1.05	0.83	0.92	0.91	0.82	0.74			4	0.61	0.86	0.49	0.21	0.37	0.26
		6	0.75	0.61	0.91	0.7	0.59	0.54			6	0.35	0.54	0.41	0.14	0.19	0.23
		8	0.51	0.69	0.44	0.22	0.21	0.37			8	0.29	0.55	0.33	0.11	0.09	0.17

## Sheet: Fig.3
Fig.3D
		Control			FAT1ICD			Control+siMIB2			FAT1ICD+siMIB2
	YAP	1.03	0.77	1.2	0.25	0.31	0.23	2.23	3.01	2.54	2.52	1.98	2.26
	TAZ	1.25	0.84	0.91	0.17	0.15	0.19	1.97	1.87	2.77	2.14	1.79	2.34
Fig.3E
		siCtrl			siMIB2
	CYR61	0.946058	1.02811	1.02811	3.5801	3.50642	3.55537
	CTGF	1.01162	1.08423	0.911722	2.76383	2.96219	3.24151
	ANKRD1	1.00231	0.974905	1.02337	5.43897	4.20858	5.29024
	MIB2	1.42076	0.93088	0.756109	0.006115	0.007634	0.009269
Fig.3F	YAP								TAZ
	CHX (h)	siCtrl			siMIB2				CHX (h)	siCtrl			siMIB2
	0	1	1	1	1	1	1		0	1	1	1	1	1	1
	2	0.5	0.56	0.46	0.74	0.89	0.84		2	0.35	0.45	0.53	0.71	0.85	0.69
	4	0.22	0.31	0.36	0.51	0.61	0.49		4	0.22	0.19	0.11	0.54	0.49	0.69
	6	0.14	0.2	0.19	0.47	0.51	0.38		6	0.13	0.05	0.09	0.37	0.45	0.38

## Sheet: Fig.4
Fig.4B
	HN13	siControl			siMIB2
	CYR61	1.01162	1.02574	0.963707	5.92439	6.30574	5.19335
	CTGF	0.903335	0.831238	1.33176	6.88441	5.82934	6.83686
	ANKRD1	1.75727	0.974905	0.583714	5.32704	5.70938	4.00925
	MIB2	1.27162	1.09936	0.715323	0.042296	0.063226	0.084592
Fig.4D	CAL27	Control			siMIB2
	CYR61	1.05702	0.939523	1.00696	4.40762	4.02782	3.75809
	CTGF	0.66742	0.766664	1.95432	2.70695	4.04648	2.72578
	ANKRD1	1.47768	0.802923	0.842842	13.5793	15.3837	16.6026
	MIB2	0.997692	1.18646	0.844791	0.07467	0.234339	0.080029
Fig.4F
	CAL33	Ctrl+siCtrl			FAT1ICD+siCtrl			Ctrl+siMIB2			FAT1ICD+siMIB2
	CYR61	1.04247	0.933033	1.02811	0.403321	0.351111	0.366021	1.87905	0.668964	1.77769	1.01396	0.895025	1.23971
	CTGF	1.15669	0.876606	0.986233	0.41466	0.476319	0.323088	1	0.933033	1.18921	0.946058	1.01396	0.747425
	ANKRD1	1.22547	0.922316	0.884745	0.415619	0.361817	0.559936	1.62826	0.825496	0.878633	1.22547	1.50873	0.791869
Fig.4G	YAP								TAZ
	CHX (h)	siControl			siMIB2				CHX (h)	siControl			siMIB2
	0	1	1	1	1	1	1		0	1	1	1	1	1	1
	2	0.87	0.94	1.16	1.02	0.88	0.9		2	1.05	0.72	0.89	1.09	0.95	0.81
	4	0.93	0.73	1.02	0.86	0.84	0.72		4	0.82	0.79	0.71	0.91	0.92	0.64
	6	0.71	0.55	0.83	0.37	0.79	0.64		6	0.65	0.59	0.32	0.55	0.42	0.71
	8	0.38	0.37	0.77	0.22	0.73	0.33		8	0.37	0.49	0.54	0.22	0.51	0.27
Fig.4H	YAP								TAZ
	CHX (h)	FAT1ICD			FAT1ICD+siMIB2				CHX (h)	FAT1ICD			FAT1ICD+siMIB2
	0	1	1	1	1	1	1		0	1	1	1	1	1	1
	2	0.73	0.67	0.83	1.15	0.85	0.81		2	0.67	0.59	0.73	1.01	0.85	0.71
	4	0.51	0.83	0.64	0.91	0.84	0.75		4	0.25	0.53	0.48	0.84	0.71	0.55
	6	0.22	0.41	0.35	0.8	0.59	0.44		6	0.04	0.33	0.21	0.68	0.39	0.44
	8	0.21	0.19	0.34	0.42	0.71	0.57		8	0.07	0.18	0.14	0.53	0.31	0.39

## Sheet: Fig.5
Fig.5A
		Hela	siCtrl			siFAT1			siMIB2			siCtrl+KN93			siFAT1+KN93			siMIB2+KN93
		YAP	1.75	0.71	0.54	5.23	3.15	3.58	4.87	3.56	3.04	1.12	0.59	0.87	2.36	1.78	1.96	1.51	1.59	2.35
		TAZ	2.05	0.44	0.51	4.56	3.87	4.12	4.65	4.12	2.56	0.75	1.31	1.12	1.53	2.41	1.69	1.06	2.78	1.18
Fig.5B
		HN13	siCtrl			siFAT1			siMIB2			siCtrl+KN93			siFAT1+KN93			siMIB2+KN93
		YAP	0.88	1.64	0.58	4.72	3.14	3.67	4.12	3.65	2.48	1.62	0.85	0.69	1.21	0.85	1.68	0.68	2.01	1.38
		TAZ	1.34	0.87	0.79	5.17	3.24	2.98	4.69	2.65	3.76	0.75	0.86	0.91	0.92	1.18	1.69	0.84	1.38	1.92
Fig.5C
		CAL27	siCtrl			siFAT1			siMIB2			siCtrl+KN93			siFAT1+KN93			siMIB2+KN93
		YAP	1.41	0.98	0.61	2.07	3.48	2.95	2.13	2.25	3.08	1.42	0.87	0.75	2.02	2.67	2.79	1.78	2.56	3.12
		TAZ	1.38	0.71	0.91	1.89	2.75	2.53	1.93	2.54	2.87	0.69	1.01	1.3	2.64	1.87	2.89	2.51	2.79	1.83
Fig.5D
		CAL33	siCtrl			siMIB2			siCtrl+KN93			siMIB2+KN93
		YAP	1.23	0.91	0.86	1.37	1.25	0.75	1.38	1.21	0.86	1.58	0.83	0.85
		TAZ	1.22	1.05	0.73	1.57	0.81	0.62	1.3	1.12	0.94	1.57	1.2	0.89

## Sheet: Fig.6
Fig.6A
		Time (h)	siCtrl				siFAT1				siMIB2
		0	8.63059	9.77716	10.9237	12.0703	9.29854	10.2188	11.1392	12.0595	8.98656	10.1721	11.3577	12.5433
		2	8.73721	9.85894	10.9807	12.1024	11.5327	12.5229	13.5132	14.5034	9.58995	10.808	12.0261	13.2442
		4	9.13082	10.4364	11.7419	13.0475	12.0852	13.484	14.8827	16.2815	10.4572	11.5021	12.5471	13.5921
		6	10.2872	11.5882	12.8892	14.1902	13.8397	15.0365	16.2334	17.4302	11.4054	12.5354	13.6655	14.7955
		8	10.488	11.8542	13.2204	14.5866	14.1692	15.4548	16.7403	18.0259	11.9975	13.2877	14.578	15.8683
		10	11.6593	12.8619	14.0645	15.2671	15.2552	16.7883	18.3214	19.8545	12.1518	13.6813	15.2109	16.7404
		12	11.5501	12.9583	14.3665	15.7747	17.0826	18.5631	20.0436	21.5241	13.1925	15.0383	16.8841	18.7299
		14	13.7128	14.9872	16.2616	17.536	18.3379	19.9656	21.5932	23.2208	14.2181	15.9111	17.6041	19.2971
		16	13.4903	15.3232	17.1562	18.9892	19.1323	21.0289	22.9256	24.8222	15.8802	17.4775	19.0748	20.6721
		18	14.7605	16.2351	17.7096	19.1842	20.5642	22.7793	24.9945	27.2097	16.1164	18.155	20.1937	22.2324
		20	15.3826	16.7032	18.0238	19.3443	21.622	23.8771	26.1321	28.3872	17.1016	19.121	21.1403	23.1597
		22	15.0763	16.7364	18.3966	20.0567	23.0218	25.3156	27.6094	29.9032	18.0089	19.8094	21.6099	23.4105
		24	15.9859	17.9167	19.8475	21.7783	23.9118	26.3434	28.7749	31.2065	19.0564	21.3041	23.5518	25.7996
		26	17.2121	18.8976	20.5831	22.2685	25.3813	27.9579	30.5344	33.111	19.4937	21.6911	23.8885	26.0859
		28	17.9298	19.9116	21.8935	23.8753	26.971	29.6529	32.3349	35.0168	20.8744	23.0704	25.2664	27.4624
		30	18.0511	19.872	21.693	23.514	28.2421	30.4682	32.6942	34.9203	20.9558	23.2833	25.6107	27.9382
		32	20.0833	21.749	23.4148	25.0805	29.0013	31.8692	34.7371	37.605	21.8161	24.9425	28.0689	31.1953
		34	20.2123	22.6068	25.0012	27.3957	31.3984	34.3086	37.2188	40.1289	23.966	26.7039	29.4417	32.1796
		36	20.9402	22.8868	24.8334	26.78	33.3858	36.3729	39.3599	42.3469	24.7546	27.9637	31.1728	34.3818
		38	21.5806	24.1338	26.687	29.2402	33.9277	37.1004	40.2732	43.446	25.9523	28.6677	31.3831	34.0984
		40	22.6782	25.0306	27.3829	29.7352	36.888	40.507	44.126	47.745	27.4113	30.2514	33.0914	35.9315
		42	24.1288	26.2205	28.3121	30.4037	38.5423	41.8671	45.1919	48.5167	28.7676	32.2644	35.7611	39.2578
		44	25.0346	27.6028	30.171	32.7392	41.1793	44.6844	48.1895	51.6946	30.0383	33.5503	37.0623	40.5743
		46	25.3867	28.7676	32.1485	35.5294	43.0026	46.4658	49.9289	53.3921	31.9693	35.6381	39.3068	42.9755
		48	27.0038	29.5304	32.057	34.5836	43.2585	47.6733	52.0881	56.5029	33.4399	37.4186	41.3973	45.376
		50	26.9167	30.1593	33.4019	36.6445	45.7419	50.11	54.4781	58.8463	34.0115	37.6366	41.2616	44.8867
		52	27.8821	30.8085	33.7348	36.6612	48.0474	52.4066	56.7658	61.125	35.3946	39.3917	43.3888	47.3858
		54	30.6641	33.2513	35.8384	38.4256	50.3922	54.7612	59.1302	63.4992	37.8861	41.3402	44.7944	48.2485
		56	29.6474	33.3662	37.0849	40.8037	51.3162	56.0089	60.7016	65.3942	38.622	43.2212	47.8205	52.4197
		58	31.9107	34.7583	37.6059	40.4535	54.1205	58.5455	62.9706	67.3956	38.7019	43.6835	48.6651	53.6467
		60	34.0756	36.7623	39.4489	42.1355	54.9896	59.8097	64.6298	69.45	40.603	45.2384	49.8739	54.5094
		62	34.1599	37.0858	40.0117	42.9376	57.1713	62.1495	67.1278	72.106	40.3241	46.2836	52.243	58.2024
		64	35.044	38.6791	42.3141	45.9491	60.2315	64.781	69.3305	73.88	42.2012	48.2542	54.3072	60.3601
		66	36.0515	39.5602	43.0689	46.5776	62.2858	67.4978	72.7099	77.9219	44.488	50.0304	55.5728	61.1152
		68	35.9351	40.0171	44.0991	48.1811	63.555	68.778	74.0009	79.2238	45.6131	50.8726	56.1321	61.3916
		70	39.2094	42.6029	45.9963	49.3898	64.3229	69.6332	74.9436	80.2539	48.3788	53.9945	59.6102	65.2259
		72	39.7172	43.5965	47.4758	51.3551	67.7673	72.0935	76.4197	80.7459	50.1543	55.9334	61.7124	67.4915
		74	40.8034	44.5558	48.3083	52.0607	67.3088	72.3142	77.3196	82.325	52.1895	57.4165	62.6435	67.8705
		76	41.5821	45.5138	49.4456	53.3773	69.4005	74.664	79.9275	85.191	53.4241	58.7884	64.1528	69.5171
		78	42.795	46.0906	49.3863	52.6819	70.6325	75.4905	80.3485	85.2065	55.0848	60.4254	65.7659	71.1064
Fig.6B
		siCtrl			siFAT1			siMIB2
		7.7	6.8	9.1	15.6	17	16.8	11.1	12	12.2
Fig.6C
		Time (h)	siCtrl				siFAT1				siMIB2
		0	15.0726	15.1171	15.6892	14.8752	15.913	16.3888	15.3234	14.3253	14.211	14.4651	14.0175	16.6552
		1	15.8996	15.8716	16.1571	15.4897	17.1198	17.4035	16.728	14.9972	14.8791	15.0081	14.7673	17.0917
		2	16.6808	16.2828	17.0786	16.3136	17.8484	18.6476	17.7181	16.3533	15.4288	15.3419	15.5065	17.6356
		3	17.428	17.0944	17.6746	16.3306	19.1617	19.6807	18.4735	16.8922	16.0069	16.0593	16.113	18.3502
		4	18.1309	17.583	18.1569	17.0585	19.3835	21.0962	19.6684	18.3074	16.7169	16.9581	16.7005	19.1337
		5	18.6002	18.1829	19.0674	17.8008	22.3497	21.75	21.8718	19.3616	17.7236	17.8521	17.6578	19.5248
		6	19.7719	19.2589	19.8337	18.1982	24.1571	23.1547	22.7115	21.6677	18.5641	18.8905	17.9639	21.0475
		7	20.2102	19.7096	20.5795	19.4696	25.0131	25.8941	25.2328	22.9698	18.9251	19.4033	18.944	21.4785
		8	21.3856	20.8911	21.7182	20.0834	26.9084	27.6772	26.8879	23.8968	20.1861	20.2831	19.647	22.3229
		9	22.0869	21.7221	22.1866	20.7943	29.1975	29.2307	27.5746	25.2248	21.4166	21.4098	20.9076	24.1872
		10	22.674	22.8991	22.821	21.7356	30.6513	29.1878	29.3167	27.2103	21.7805	22.2293	21.369	25.3015
		11	23.8416	23.673	23.8759	23.2523	30.6484	31.394	30.704	27.9567	22.7321	23.667	22.653	26.6565
		12	24.5531	25.0561	24.8148	23.9367	31.2541	31.8865	31.2368	28.3388	24.7344	25.0541	23.4497	27.7784
		13	25.2824	25.8322	25.6837	24.6734	33.82	32.4404	34.4029	30.2049	25.5922	26.1499	25.0147	30.0003
		14	26.6101	26.1355	26.7071	26.009	34.9077	34.1547	35.7547	31.0025	26.0883	27.1179	26.6436	31.1002
		15	27.5343	27.1897	27.4633	26.6207	36.5849	35.8856	37.5151	31.7521	26.8952	28.2216	26.9385	32.0446
		16	28.4077	28.306	28.5043	27.3539	36.9566	36.5651	38.0856	33.5044	28.1436	28.8619	28.1408	32.983
		17	28.923	28.9089	29.2371	27.9146	38.5332	38.2781	39.5782	34.1551	28.915	29.6918	28.6927	34.0144
		18	30.0739	30.2132	30.4046	29.1119	39.9238	39.5454	40.4054	35.8002	30.5748	30.9392	29.8499	35.809
		19	31.1921	30.9713	31.4152	30.2505	40.3225	41.1445	42.4039	37.5694	31.0389	32.5416	30.8213	36.493
		20	32.2034	32.1496	32.4961	31.4913	41.7831	43.7108	42.5061	38.4152	32.4941	33.5869	32.6933	38.0369
		21	32.9652	33.0234	33.1563	32.6161	43.9757	44.8065	44.6236	39.9943	33.3022	34.2686	33.0357	39.0696
		22	34.7838	34.6282	34.4386	34.8161	44.069	49.77	45.0838	40.6067	34.9583	35.614	35.4436	40.8727
		23	35.5472	35.9681	35.4019	35.5364	44.6906	51.3435	45.8521	42.1444	35.5912	36.4844	36.6399	42.6558
		24	36.6318	36.9564	35.9297	36.6236	46.7649	52.7291	48.8991	43.8445	36.9336	37.4376	38.0964	44.5676
		25	38.1136	37.7868	36.9442	37.8817	47.7505	53.9693	50.6279	44.5935	38.2888	39.5089	39.1013	45.0726
		26	38.6441	39.2787	37.4721	38.9578	48.8228	56.2756	51.7394	46.375	40.2886	40.0322	40.9075	47.2597
		27	39.335	40.4267	38.6212	40.0817	51.2743	58.7396	53.5794	48.4059	41.524	41.8877	42.9291	49.0651
		28	40.998	41.6087	39.8152	40.9646	52.4839	59.988	54.6271	49.3846	42.7568	43.8034	44.0468	49.7226
		29	41.69	42.4889	40.019	42.1806	53.7885	60.717	54.9229	51.6404	43.3897	44.6264	45.592	51.9542
		30	42.4463	43.5746	41.6223	43.3513	55.0059	62.4987	57.1777	53.3939	45.1605	45.8406	46.9928	53.4681
		31	43.0744	44.6532	42.5169	44.0922	56.0014	64.0693	58.0915	55.2178	46.529	47.3609	48.1187	55.0073
		32	44.32	44.9549	43.5017	45.4721	57.7117	64.4541	60.813	57.6216	47.0801	48.6066	49.1933	56.2734
		33	44.8075	45.7323	44.0037	45.982	58.835	65.725	61.7884	58.058	49.0263	50.0851	50.8716	57.2584
		34	45.3744	46.6637	45.0123	47.381	60.0247	68.1963	63.8131	59.3385	50.3301	51.8359	52.6836	58.8421
		35	46.4151	47.8297	45.6843	48.7197	60.573	69.5328	63.7142	60.6396	51.7567	53.6474	53.3496	59.6536
		36	47.419	48.5806	46.3107	49.0668	61.9037	70.8029	65.3094	59.904	53.0564	54.8005	54.9797	60.9508
		37	48.1568	49.0281	47.2243	49.9979	62.6794	71.6419	66.7952	62.6128	54.5198	55.849	56.4602	62.0484
		38	49.1362	49.6151	47.7119	50.4099	64.2805	73.9553	69.9394	64.5185	55.5093	56.7715	57.6896	64.2202
		39	49.772	50.4083	48.5467	51.573	65.0134	73.7721	70.2849	65.3923	57.2179	58.1863	58.8135	65.6114
		40	50.018	50.6985	48.8611	52.4934	65.9813	76.0749	69.0939	67.4861	58.4443	59.4345	60.1425	66.8856
		41	51.0788	51.7453	49.2651	53.3216	66.3958	77.7476	73.4576	67.7826	59.7081	60.4181	62.5379	67.6188
		42	51.6934	52.2217	49.7045	54.113	68.3338	78.7525	75.4482	71.1822	61.3219	63.2621	63.7113	68.9125
		43	52.5505	53.1585	50.4029	54.7013	68.9468	79.5507	74.6192	71.4856	62.8017	64.7612	65.5766	71.0138
		44	53.0506	53.2708	50.9108	55.68	69.788	80.7863	77.9446	72.2417	65.2158	65.2733	66.7191	72.6591
		45	53.8647	54.6615	51.3435	56.6728	71.0382	81.9565	78.9101	73.8898	65.9799	67.1384	68.3964	73.9421
		46	54.4365	55.0966	52.0085	56.9123	71.8496	82.5127	79.5132	74.7396	67.8614	68.5263	70.3876	75.26
		47	54.6732	55.095	52.0892	57.2324	72.588	82.7133	81.0387	75.4776	68.806	69.8824	71.6951	76.049
		48	55.0283	55.7672	52.5037	58.1694	74.2376	84.3363	80.205	75.8229	70.3743	71.1993	72.1726	77.4006
		49	55.1969	56.1153	53.1118	58.3643	73.5532	84.4413	81.6375	77.7011	71.6175	71.3821	73.9457	78.7386
		50	55.5722	56.8598	53.258	58.3713	75.5481	85.4782	83.2941	79.0456	72.9821	73.5357	75.7405	79.3713
Fig.6D
		Time (h)	siCtrl				siFAT1				siMIB2
		0	23.0365	21.3943	23.5084	21.7058	23.476	23.7066	21.1982	23.5119	26.991	24.6835	25.6717	24.0318
		1	23.8372	21.3576	24.5015	22.9366	24.3829	25.7833	21.562	25.0449	28.594	26.0965	25.8229	24.5942
		2	24.4276	22.2598	25.5754	23.2142	24.7963	26.5259	22.7481	25.1396	28.9292	26.4781	26.0907	24.9164
		3	25.432	23.501	26.4855	24.8018	26.6552	27.7762	23.7951	25.6163	29.3124	26.9866	25.3846	25.4604
		4	26.6047	24.5238	27.2356	25.9128	27.8566	28.2589	25.2779	27.0117	32.0061	28.2179	27.2312	25.021
		5	28.9222	24.3644	28.5531	27.2379	29.9267	29.2766	25.6691	27.9617	32.1581	28.8451	26.5765	26.4775
		6	30.5909	26.3193	29.922	28.5265	31.3559	32.0236	27.0645	29.3589	33.4516	30.5816	28.5677	28.7083
		7	31.9298	26.9301	30.8627	28.8799	33.0652	33.0027	28.2356	30.4352	33.4184	32.1724	29.8636	29.11
		8	32.9838	27.7494	31.7186	30.3823	34.2835	34.279	29.986	32.2835	35.0115	32.5706	31.2769	30.4491
		9	33.8529	28.6276	32.6986	31.3379	34.758	35.2353	29.5723	32.3771	36.7938	33.0206	32.3876	32.3632
		10	33.6347	29.9501	33.8247	31.3341	37.1102	36.0597	31.3869	33.2563	38.1214	35.3187	33.8186	33.3965
		11	35.1439	31.0821	35.3334	32.9316	38.5045	37.7461	32.6945	34.7976	39.0142	34.749	35.7163	36.2586
		12	35.5921	32.3901	35.914	33.5563	38.8759	37.5742	32.2477	35.5374	39.1931	36.4831	36.6878	36.8475
		13	35.6938	33.6167	36.8433	35.589	39.2853	39.096	32.8065	36.9304	40.5887	38.8878	37.6529	37.92
		14	36.8709	34.2634	37.3724	36.0337	40.8347	39.467	34.7745	37.6472	42.2145	38.0479	37.9371	40.3851
		15	38.2695	35.468	39.3121	36.5121	44.3718	41.7432	37.0297	38.7102	43.3343	39.4886	39.2717	39.7908
		16	38.3145	36.8702	39.4017	37.0824	44.3932	42.3867	38.3806	40.919	45.4222	40.3818	40.2695	41.1473
		17	40.3636	37.1638	41.489	38.4767	46.32	43.7115	39.4596	42.9535	44.861	42.9012	40.3227	42.1783
		18	41.2203	38.4724	42.6708	39.5406	47.6931	45.7384	40.258	43.5047	46.8606	42.3826	42.0703	43.597
		19	42.7289	40.1274	44.2591	39.4276	48.7002	48.2393	41.1422	44.0496	48.9065	44.9715	42.1322	44.0828
		20	44.0722	40.6895	45.9097	41.2745	49.2917	50.2301	42.3717	45.9528	48.8331	44.8226	43.2118	46.4832
		21	44.4147	41.9539	47.0419	41.8373	51.6083	50.4894	43.805	46.1749	50.8986	47.5431	46.5559	49.8942
		22	44.0884	42.6549	47.7824	43.2075	53.651	52.45	46.4723	49.154	53.2225	47.1119	47.123	49.2353
		23	45.9359	41.8891	48.5673	44.257	53.628	52.5853	48.4251	52.0086	54.4105	48.7263	49.2866	51.9241
		24	46.4393	41.7108	50.1093	45.9999	56.934	54.9517	49.3763	53.6014	55.4096	48.8664	51.5787	54.8471
		25	47.818	42.8013	50.8004	46.9204	58.6574	56.0951	50.9562	55.3508	57.771	49.7001	55.8291	56.8226
		26	48.7395	42.7959	51.4177	47.3491	61.639	58.3795	52.7161	56.6642	57.8234	51.3043	57.9345	60.4023
		27	49.743	43.9436	53.8161	48.3665	64.1568	60.1881	54.4797	58.7453	61.1182	51.8885	60.6043	63.7509
		28	52.2262	44.7504	54.907	49.9322	65.083	61.5517	56.9422	59.8778	61.7705	54.0623	61.1746	66.3205
		29	53.2117	46.2315	56.3615	51.6118	67.2433	61.8699	58.76	61.6126	63.7612	55.3992	63.3049	69.4833
		30	54.1865	46.4992	57.4893	52.8198	69.9474	63.8798	59.2435	62.2025	66.1005	55.3108	67.0425	72.683
		31	55.8718	48.084	58.9516	53.5933	72.1651	65.3808	62.1761	64.7186	67.0127	56.1368	68.2638	74.9482
		32	57.2833	48.9037	60.054	54.8573	74.5225	67.3583	63.7536	66.6144	68.3907	57.4168	69.4996	75.4898
		33	57.3025	50.7689	60.6269	55.232	74.9182	69.2666	64.5373	68.645	68.3334	57.2351	71.8987	77.2973
		34	58.2082	50.2734	63.146	55.9207	79.4904	69.8426	65.9957	70.4332	69.2203	58.9351	72.7937	79.4151
		35	59.4464	52.3646	62.4349	58.1197	80.8459	72.2711	67.7033	72.127	69.2127	60.0658	74.4047	80.5225
		36	60.8626	53.0305	64.2425	58.0943	81.6498	72.5288	68.4272	73.6486	70.6785	61.1049	76.7592	83.6792
		37	60.9674	52.1701	64.6935	59.2852	83.8057	74.9427	69.4176	75.0637	71.4761	61.139	77.8236	86.256
		38	62.1225	53.1988	65.9155	59.6204	84.1042	75.4366	72.8249	77.1382	71.5412	62.0715	79.6225	88.3048
		39	62.7365	51.8722	66.8466	59.0605	85.5885	77.7078	74.5034	77.9054	73.2131	64.3838	82.5363	90.1613
		40	64.1376	53.3229	67.1016	61.0925	88.9496	79.7393	77.0959	79.0166	71.4004	65.277	82.892	91.7999
		41	66.0055	53.8169	67.5922	61.3471	90.5908	81.0774	79.217	82.3267	74.396	65.2716	85.6352	93.8945
		42	65.6241	53.1696	68.7172	61.5748	92.383	82.5145	80.8029	83.0447	74.4504	65.2997	86.9783	94.6039
		43	66.2968	54.2007	69.7913	61.9025	92.7768	84.3773	82.7718	83.6333	76.5413	67.0502	88.3915	95.3501
		44	67.4531	54.8559	69.3529	62.2359	94.8764	85.4182	83.8394	86.4717	76.8035	69.6198	89.3025	95.0756
		45	68.6971	55.2081	70.6443	63.9309	95.2581	86.9514	86.5506	88.4506	79.0803	71.336	90.1783	96.3348
		46	69.8074	55.3379	72.333	63.9967	95.2109	89.0353	88.0919	89.868	76.9741	71.0264	90.36	96.9727
		47	69.8206	55.493	72.4725	65.0191	96.5427	89.3971	89.64	90.6132	80.5159	71.2304	90.8364	97.7916
		48	70.6809	55.6596	73.7858	65.0198	97.3356	90.6645	89.7811	92.9186	81.1301	72.4775	91.9851	98.1218
		49	70.792	56.2667	74.4362	63.8769	96.9359	91.2676	91.3522	93.3927	81.1397	74.6078	92.9166	98.7328
		50	71.1225	56.3765	74.4656	64.9311	96.6541	91.3578	93.5382	93.3398	82.8558	75.1185	93.4055	98.6288
		51	72.6816	57.2629	75.4125	65.3541	97.5183	92.9187	93.9392	94.4234	83.7381	77.0956	93.7489	98.808
		52	72.9623	57.8994	75.2068	66.3046	98.244	94.1254	94.5222	95.4181	83.2001	77.0603	95.1379	99.0743
		53	73.2947	57.4108	75.4493	65.9168	97.9377	93.9104	95.201	96.2632	84.6612	79.6224	95.9024	99.0708
		54	73.8821	57.7112	75.5993	65.6149	98.4354	94.7865	95.5839	96.5827	85.4268	79.705	96.8502	98.9109
		55	74.9747	57.8208	75.0169	65.7157	98.5911	95.4982	95.9379	96.9365	86.0076	81.9421	97.3256	99.1603
		56	75.058	58.4969	74.8378	66.5553	98.7781	95.8911	96.7541	97.8167	85.8457	81.2168	97.71	99.1827
		57	75.9001	58.3244	74.6897	66.4371	98.8874	96.3867	96.8329	97.7497	88.1219	83.3045	98.2618	99.3148
		58	75.9756	59.2755	74.7472	66.6473	99.0467	96.3374	97.1696	98.1988	88.996	83.6814	98.2852	99.5407
		59	75.6069	60.2026	75.212	66.8382	99.1923	97.5077	97.7919	97.7325	88.2373	85.7379	98.753	99.5979
		60	76.3307	60.9486	74.7494	66.9377	99.2944	97.4733	98.1714	98.2888	88.7925	86.7402	98.693	99.5358
		61	76.1061	60.5729	75.0618	66.684	99.3358	98.1727	98.252	98.6068	89.4264	86.9327	98.9638	99.6101
		62	77.2246	61.596	75.7089	67.7698	99.3477	98.3473	98.2298	98.8431	90.594	87.7648	99.1599	99.5823
		63	77.5029	60.5235	75.3309	66.9511	99.637	98.2412	98.9085	98.7458	91.3888	88.0005	99.1157	99.781
		64	76.9984	61.1042	75.6289	67.2637	99.6253	98.735	98.6381	99.0154	91.8713	89.7066	99.4835	99.7705
		65	77.8815	62.7478	76.6862	67.7651	99.6571	98.6486	98.6527	99.1154	92.6753	89.837	99.4745	99.8365
Fig.6E
		HN13 siCtrl			HN13 siFAT1			HN13 siMIB2
		6.9	7.5	6.4	13.3	12.2	13.9	11.3	10.9	13.7
		CAL27 siCtrl			CAL27 siFAT1			CAL27 siMIB2
		10.8	8.6	10.5	15.6	16.2	14.9	11.8	13.4	14.4
Fig.6F		Time (h)	Ctrl+siScramble			FATICD+siScramble			Ctrl+siMIB2			FATICD+siMIB2
		0	21.1617	32.6672	24.095	22.0094	21.4872	25.9353	22.831	22.603	22.5224	21.6871	22.8278	26.6296
		2	23.0548	35.4959	25.7664	23.6517	23.0595	27.9497	24.5002	23.9347	24.1832	23.2666	24.7053	28.8294
		4	25.0783	38.9752	28.042	26.2398	25.4963	30.8124	27.1356	26.3692	26.3327	25.8446	27.1538	31.3573
		6	27.9773	43.0505	30.8481	28.6276	28.1356	33.8507	30.012	29.3487	28.8643	28.7057	30.1952	34.6243
		8	30.6754	47.7507	33.806	31.6762	30.5503	36.8437	33.4742	32.2782	31.5103	31.4797	33.0598	37.5626
		10	33.8262	51.4368	36.4845	33.7573	32.7788	39.698	36.5749	35.4467	34.3396	34.5773	36.3217	40.7129
		12	36.9233	54.437	38.7874	35.7787	34.8179	42.2021	39.4263	37.6675	36.6219	37.3247	38.9077	43.257
		14	39.4925	55.6049	40.944	37.1371	36.7678	44.1836	42.6631	40.071	38.714	40.4619	41.7785	45.6053
		16	42.1759	57.9645	43.1611	38.9291	38.4777	45.4984	45.7215	42.9896	40.498	43.0798	43.8508	47.879
		18	45.574	59.4242	45.5043	40.5361	39.769	47.5379	48.8027	44.918	42.9811	46.3512	46.602	50.6691
		20	49.9257	61.5299	48.258	42.5151	41.6085	49.095	54.0605	47.8148	45.6536	50.709	50.0603	53.5699
		22	53.882	63.8307	50.6028	44.1587	43.1463	50.1911	57.4555	50.9605	48.2215	56.0492	53.6609	55.6739
		24	57.9591	65.3183	52.9129	45.6893	44.65	52.6409	62.8056	54.1808	50.5249	60.0302	56.6704	58.0125
		26	62.0366	66.748	54.7517	47.4267	45.946	53.7805	65.5979	56.9	52.3958	63.9573	59.2276	59.7905
		28	64.8118	67.6967	56.5746	48.8695	46.9201	54.6978	70.8157	58.69	54.0173	66.5984	61.6131	61.4547
		30	67.9729	68.8286	58.0712	49.7094	48.6087	55.9593	73.5836	61.2389	55.7118	69.6276	64.4384	63.1649
		32	70.8059	69.2503	59.5063	50.8754	49.0945	56.4771	76.0779	62.9034	57.2475	73.3368	66.2999	64.5991
		34	73.9548	69.6812	61.2482	51.2582	49.7636	57.1367	79.1242	65.1955	58.9735	77.1256	68.5421	65.9153
		36	77.1388	70.2645	62.5263	51.3689	50.637	57.5559	82.5105	67.7078	60.6579	80.233	70.689	67.4584
		38	79.2458	70.5186	64.0387	51.8257	50.5445	57.7142	84.8495	69.0443	62.3197	83.2486	72.5231	68.8867
		40	82.082	70.6306	65.6667	52.332	50.6951	57.6387	86.9866	71.1423	64.018	86.3114	74.5604	70.4815
		42	84.1649	70.7706	67.3142	52.5484	50.8912	57.6178	89.2562	72.7285	65.026	88.3477	76.162	71.5438
		44	85.689	71.0876	68.4406	52.2943	51.3326	57.8229	90.5917	74.0325	66.4288	89.9268	77.3214	72.9932
		46	87.1288	71.5006	69.7122	52.7503	51.3715	57.9818	91.5793	75.3462	67.9486	91.3164	78.6836	74.1415
		48	88.4105	71.6381	70.9971	53.0059	51.787	58.1764	92.5027	76.5026	68.9045	92.3339	79.7512	75.0735
		50	89.0619	71.931	72.2881	53.5026	51.9306	58.1835	93.3697	77.6869	70.4132	93.192	80.852	76.2648
		52	90.0433	72.1022	73.3907	53.5567	52.2222	58.4217	94.0396	78.6135	71.5648	93.9782	81.6565	77.3146
		54	91.0122	72.3607	74.6079	53.9299	52.3424	58.4588	94.8072	79.335	72.8324	94.7188	82.6218	78.2996
		56	91.587	72.4376	75.5498	54.1818	52.7678	58.5123	95.3277	80.4481	73.9826	95.4012	83.4988	79.3285
		58	92.1802	72.7743	76.7121	54.2457	52.9742	58.7629	95.7326	81.2381	75.1659	95.9265	84.2005	80.1664
		60	92.6938	73.0511	77.9258	54.3659	52.896	58.8063	96.2131	81.9865	76.3012	96.3519	85.0927	81.2172
Fig.6G
		Control-siCtrl	Control-siMIB2	FAT1ICD-siCtrl	FAT1ICD-siMIB2
		84.3	85.9	77.1	80.6
		83	85.4	74	83.5
		79.9	80.1	67.4	83.1

## Sheet: Fig.7
Fig.7A
		Days	shCtrl									shFAT1									shMIB2
		9	0	0	0	0	0	0	0	0	0	211	145	156	129	99	237	236	241	173	239	0	0	0	199	329	309	69
		11	0	0	0	0	0	0	0	0	0	405	385	270	305	166	428	407	533	452	311	86	210	188	381	632	522	155
		14	69	167	97	52	87	51	83	73	80	667	545	403	454	328	683	677	836	634	675	211	365	389	615	945	729	374
		16	105	215	168	85	142	93	144	100	139	752	601	522	570	508	782	896	825	855	721	469	737	511	879	865	880	531
		18	153	269	223	125	195	193	201	129	224	884	769	658	737	659	973	1068	776	977	837	701	979	618	1155	733	1134	659
Fig.7B
			shCtrl							shFAT1							shMIB2
		CTGF	0.924755	1.21179	0.821962	1.27204	0.745946	1.02608	1.11508	1.1544	1.41142	1.66687	1.35392	1.50227	1.13064	1.50227	1.77417	2.03798	2.32486	2.76474	1.43112	1.29877	1.67847	1.48159
		CYR61	0.909318	1.0518	0.802658	1.49781	0.661062	0.954526	1.37827	1.18333	1.06648	0.974583	1.0739	0.555885	1.4368	1.35929	0.684374	0.651961	0.599926	1.59423	1.01597	1.13513	1.52929	1.17516
		ANRKD1	0.993092	0.946058	0.619854	2.28153	0.721965	0.503478	2.07053	4.78991	2.82843	5.06303	4.50023	4.43828	3.05252	2.63902	5.77572	2.63902	1.19748	2.94854	1.52626	3.05252
Fig.7D
			shCtrl										shFAT1										shMIB2
		14	10.2688	6.413	31.3781	20.8825	5.14206	5.84325	20.2009	16.9377	23.664	9.53258	21.8408	8.20864	13.2966	27.9178	28.567	10.6848	56.8822	34.053	20.8825	69.9891	33.0513	77.6243	48.6158	12.3638	70.825	12.7502	22.2515	104.211
		18	48.2258	23.8797	58.9	39.5004	30.3923	21.4438	36.2758	41.552	64.3923	71.417	87.8046	93.74	39.5004	59.8349	81.3333	77.6243	173.679	90.2866	127.3	138.37	78.5762	101.387	116.231	62.2485	107.418	89.7523	53.2904	185.858
		22	56.507	44.8513	90.2866	39.5004	30.3923	21.4438	94.5918	41.552	91.3852	122.26	131.466	113.021	98.8853	77.3885	99.4015	93.7925	208.811	109.529	130.99	151.457	91.1833	119.456	128.189	78.1517	134.314	138.811	92.8947	216.505
		27	213.95	185.973	191.442	95.3258	96.4473	61.7047	87.9206	98.8853	157.768	206.145	233.73	184.694	173.67	298.496	292.096	183.804	288.618	209.77	145.551	262.35	200.569	458.397	306.329	116.083	334.633	221.847	91.6222	287.326
Fig.7E
			shCtrl							shFAT1						shMIB2
		CTGF	1.21059	1.03219	0.976515	0.867968	0.821148	1.19393	0.963071	2.93979	1.6768	1.66522	1.65372	2.524	1.91284	2.33871	2.63119	2.05013	2.03597	2.1821	2.12243
		CYR61	1.00596	0.857716	0.894139	1.12394	0.99901	1.03424	1.11618	2.90507	1.64555	1.68013	1.36469	1.2733	1.3091	1.76366	0.811448	1.82585	1.99802	0.822776	1.12394
		ANKRD1	0.866251	1.85685	1.15098	1.22506	0.661062	1.40723	0.473967	3.27809	2.53653	1.15098	1.99012	2.07463	2.1478	3.05857	1.88277	2.53653	3.4891	1.19985	2.8736
Fig.7G
		Ctrl+shCtrl	FAT1ICD+shCtrl	Ctrl+shMIB2	FAT1ICD+shMIB2
		189.321	105.814	245.799	424.011
		139.483	131.466	267.101	164.078
		137.376	49.2518	101.596	134.673
		285.261	40.0919	184.251	108.484
		144.645	105.192	214.564	199.343
		227.1	83.7135	119.456	137.88
		226.251	109.438	220.573	117.094
		178.012	116.083	361.642	137.88
		176.452	39.2009	476.733	336.571
		169.603	71.417	290.91	103.409
Fig.7H	CYR61					CTGF
		Ctrl+shCtrl	FAT1ICD+shCtrl	Ctrl+shMIB2	FAT1ICD+shMIB2		Ctrl+shCtrl	FAT1+shCtrl	Ctrl+shMIB2	FAT1+shMIB2
		0.917357	0.51604	0.596898	1.37131		2.49422	0.489906	0.73951	1.60114
		1.34309	0.898478	1.18555	0.685655		1.78424	0.670136	0.685863	0.580199
		1.72376	0.326591	0.826769	0.407693		0.547225	0.285731	0.546896	0.584995
		0.990038	0.276539	1.19379	0.25271		0.500679	0.24656	1.08563	0.532711
		1.1294	0.354917	0.461869	2.02168		1.16898	0.487288	0.558932	2.56208
		0.471574	0.478157	0.63532	0.804161		0.540305	0.177106	0.686171	1.15111
		1.13725	0.235787	1.65354	0.690424		0.942223	0.663545	1.15697	0.778731
		0.443054	0.798606	2.10753	0.4916		1.37812	0.231317	2.57564	0.853582
		1.77222	0.40208	0.484832				0.274067	1.99747
								0.700073	0.608824

## Sheet: S1 Fig
S1Fig. A
		MDA-MB231	siCtrl			siFAT1
		YAP	1.25	0.93	0.82	3.68	2.95	2.27
		TAZ	1.42	0.83	0.75	1.58	1.75	1.93
S1Fig. B
		U87	siCtrl			siFAT1
		YAP	0.94	0.87	1.19	5.79	3.58	3.68
		TAZ	0.89	0.94	1.17	5.36	3.47	3.81
S1Fig. C
			siControl			siFAT1
		CYR61	0.986233	1.04972	0.965936	2.92817	2.23457	1.84038
		CTGF	0.963707	1.15402	0.899171	2.00926	1.79834	1.67791
		ANKRD1	0.972655	1.20581	0.852635	1.70527	1.39474	1.71713
		FAT1	1.08423	1.13027	0.816014	0.182588	0.110083	0.0736417
S1Fig. D
			siControl			siFAT1
		CYR61	1.07425	0.961483	0.968171	1.31343	1.33176	1.41749
		CTGF	1.01396	0.907519	1.08674	1.17284	1.50525	1.44393
		ANKRD1	1.12506	0.895025	0.993092	1.56917	1.94531	1.85318
		FAT1	1.07425	0.775572	1.20025	0.233798	0.21071	0.188591

## Sheet: S3 Fig
S3 Fig. A		YAP								TAZ
		CHX (h)	siCtrl			siFAT1				CHX (h)	siCtrl			siFAT1
		0	1	1	1	1	1	1		0	1	1	1	1	1	1
		3	0.12	0.29	0.22	0.81	0.57	0.67		3	0.15	0.34	0.24	0.65	0.67	0.49
		6	0.03	0.1	0.25	0.59	0.59	0.48		6	0.08	0.18	0.11	0.35	0.39	0.46
S3 Fig. B		YAP								TAZ
		CHX (h)	siCtrl			siFAT1				CHX (h)	siCtrl			siFAT1
		0	1	1	1	1	1	1		0	1	1	1	1	1	1
		2	0.46491	0.535839	0.63	0.810541	0.924231	0.85		2	0.565503	0.494829	0.393315	0.865233	0.904269	0.785496
		4	0.370676	0.202892	0.259881	0.637267	0.690492	0.680711		4	0.267532	0.430098	0.221405	0.637159	0.81388	0.695995
		6	0.180564	0.166163	0.244001	0.232402	0.497713	0.484788		6	0.357787	0.234207	0.11011	0.42662	0.635279	0.317812

## Sheet: S4Fig
S4 Fig. A
			siCtrl			siMIB2
		YAP	1.15	1.23	0.62	3.98	2.76	3.16
		TAZ	1.06	0.82	1.12	2.96	2.35	1.98
S4 Fig. B
			siCtrl			siMIB2
		CYR61	0.895025	0.972655	1.1487	1.45397	1.61328	1.76541
		CTGF	0.965936	1.1019	0.939523	1.38511	1.62451	1.59107
		ANKRD1	0.913831	1.13288	0.965936	2	2.34567	2.34567
		MIB2	1.09936	1.07674	0.844791	0.215636	0.252905	0.152477
S4 Fig. C
			siCtrl			siMIB2
		YAP	1.13	0.91	0.96	4.39	3.98	2.78
		TAZ	1.11	0.83	1.06	4.23	3.57	2.47
S4 Fig. D
			siCtrl			siMIB2
		CYR61	1.07425	0.961483	0.968171	1.56193	1.40769	1.50873
		CTGF	1.01396	0.907519	1.08674	1.38511	1.38511	1.20581
		ANKRD1	1	1.02101	0.97942	1.6358	1.39474	1.29235
		MIB2	0.997692	0.963707	1.04006	0.109323	0.097847	0.094514

[truncated: 2 more sheets: S5Fig, S6Fig]
